# Supplementary material for: Description of cranial elements and ontogenetic change within Tropidolaemus wagleri (Serpentes: Crotalinae)
Source: PLoS One. 2019 Feb 20;14(2):e0206023. doi: 10.1371/journal.pone.0206023 (PMC6382112; doi:10.1371/journal.pone.0206023)
Supplement: S1 Table — Red highlight indicates contradicting age rank estimates. (XLSX) [file pone.0206023.s001.xlsx]

## Sheet: Sheet1
Taxon	Specimen	Recorded SVL	AR based on recorded SVL	Estimated SVL	AR based on estimated SVL
Crotalus adamanteus	ETVP 10488	1060	AR1	1146	AR1
Crotalus adamanteus	ETVP 10488	1060	AR1	1146	AR1
Crotalus adamanteus	ETVP 573	1185	AR2	1260.6	AR2
Crotalus adamanteus	ETVP 7228	1185	AR2	1260.6	AR2
Crotalus adamanteus	ETVP 573	1185	AR2	1260.6	AR2
Crotalus adamanteus	ETVP 7228	1185	AR2	1260.6	AR2
Crotalus adamanteus	ETVP 3204	1317	AR3	1317.9	AR3
Crotalus adamanteus	ETVP 3204	1317	AR3	1317.9	AR3
Crotalus adamanteus	ETVP 10141	1350	AR4	1432.5	AR4
Crotalus adamanteus	ETVP 10141	1350	AR4	1432.5	AR4
Crotalus atrox	NAUQSP 8195	405	AR1	405	AR1
Crotalus atrox	FB 1528	629	AR2	607.5	AR2
Crotalus cf. atrox	ETVP 17904	790	AR3	675	AR3
Crotalus atrox	ETVP 3193	790	AR3	877.5	AR4
Crotalus atrox	ETVP 3194	1000	AR4	1147.5	AR5
Crotalus horridus linnaeus	ETVP 593	700	AR1	684	AR1
Crotalus horridus linnaeus	ETVP 572	815	AR2	923.4	AR2
Crotalus horridus	ETVP 2855	875	AR3	1026	AR3
Crotalus horridus	ETVP 18218	905	AR4	1094.4	AR4
Crotalus horridus	ETVP10443	1163	AR5	1162.8	AR5
Crotalus tigris	ETVP 14108	620	AR1	403.5	AR1
Crotalus tigris	ETVP7298	726	AR2	726.3	AR2
